# Supplementary material for: Prevalence and Factors of Osteoporosis and High Risk of Osteoporotic Fracture in Patients with Ankylosing Spondylitis: A Multicenter Comparative Study of Bone Mineral Density and the Fracture Risk Assessment Tool
Source: J Clin Med. 2022 May 17;11(10):2830. doi: 10.3390/jcm11102830 (PMC9146147; doi:10.3390/jcm11102830)
Supplement: Supplementary file 1 [file jcm-11-02830-s001.zip]

Archive with 1 entries (1 files):
- jcm-1697573-supplementary.pdf
